# Supplementary material for: Genome-wide identification and expression analysis of the growth regulating factor (GRF) family in Jatropha curcas
Source: PLoS One. 2021 Jul 15;16(7):e0254711. doi: 10.1371/journal.pone.0254711 (PMC8282010; doi:10.1371/journal.pone.0254711)
Supplement: S1 File — (XLSX) [file pone.0254711.s005.xlsx]

## Sheet: Sheet1
S1 File. Primers used in this study
Genes	Forward (5`→3`)	Reverse (5`→3`)
JcGRF01	GCTCGCACCAAGAACCAGATA	TGCCTCTTGTGCCTGATGGT
JcGRF02	GTGAAGCAGGGAGGTCAGTCT	ACGAAGCCATTGGAGTTGATA
JcGRF03	TGCAATTTCACAGCTCCAACAG	TTATTAAGCCAACCATGACCATC
JcGRF04	CGATGCCGAAGGGATGTTG	CGCAGGAGTACGCGGATGAC
JcGRF05	TAATGACGGAAGGATGGGATAA	TGCTGGCAATGAAGAAGAATGA
JcGRF06	GGGAACAGGAACTGGCATTATT	AGATGAACCTAACCGAGGACTAC
JcGRF07	GTTCAAACGAATCAAGACAATGG	GCACAAGGCTTCCGCTAAT
JcGRF08	GCATCAACTCTACCCTACCCTTA	CCTCTTTGCTACACCTCCATTTT
JcGRF09	TGAAATGAAATGCCAACCACC	GTCCAAATCAAGCCACGAATC
JcGRF10	AATGGCTTTGGCTCCTGCT	CACCATTCTCAATCTCAGCCAC
JcActin	TAATGGTCCCTCTGGATGTG	AGAAAAGAAAAGAAAAAAGCAGC
