# Supplementary material for: Genome-wide identification and expression analysis of the growth regulating factor (GRF) family in Jatropha curcas
Source: PLoS One. 2021 Jul 15;16(7):e0254711. doi: 10.1371/journal.pone.0254711 (PMC8282010; doi:10.1371/journal.pone.0254711)
Supplement: S2 File — (TXT) [file pone.0254711.s006.txt]

>AtGRF6
MATRIPFTESQWEELENQALVFKYLAANMPVPPHLLFLIKRPFLFSSSSSSSSSSSFFSP
TLSPHFGWNVYEMGMGRKIDAEPGRCRRTDGKKWRCSKEAYPDSKYCERHMHRGKNRSSS
RKPPPTQFTPNLFLDSSSRRRRSGYMDDFFSIEPSGSIKSCSGSAMEDNDDGSCRGINNE
EKQPDRHCFILGTDLRTRERPLMLEEKLKQRDHDNEEEQGSKRFYRFLDEWPSSKSSVST
SLFI
>AtGRF1
MDLGVRVSGHETVSSPGQTELGSGFSNKQERSGFDGEDCWRSSKLSRTSTDGFSSSPASA
KTLSFHQGIPLLRSTTINDPRKGQEHMLSFSSASGKSDVSPYLQYCRNSGYGLGGMMNTS
NMHGNLLTGVKGPFSLTQWAELEQQALIYKYITANVPVPSSLLLSLKKSFFPYGSLPPNS
FGWGSFHLGFSGGNMDPEPGRCRRTDGKKWRCSRDAVPDQKYCERHINRGRHRSRKPVEG
QNGHNTNAAAAASAAAASTAAAVSKAAAGTSAVAMRGSDNNNSLAAAVGTQHHTNNQSTD
SLANRVQNSRGASVFPATMNLQSKETHPKQSNNPFEFGLISSDSLLNPSHKQASYATSSK
GFGSYLDFGNQAKHAGNHNNVDSWPEELKSDWTQLSMSIPMAPSSPVQDKLALSPLRLSR
EFDPAIHMGLGVNTEFLDPGKKTNNWIPISWGNNNSMGGPLGEVLNSTTNSPKFGSSPTG
VLQKSTFGSLSNSSSASSTIIGDNNNKNGDGKDPLGPTTLMNTSATAPSL
>AtGRF3
MDLQLKQWRSQQQQQHQTESEEQPSAAKIPKHVFDQIHSHTATSTALPLFTPEPTSSKLS
SLSPDSSSRFPKMGSFFSWAQWQELELQALIYRYMLAGAAVPQELLLPIKKSLLHLSPSY
FLHHPLQHLPHYQPAWYLGRAAMDPEPGRCRRTDGKKWRCSRDVFAGHKYCERHMHRGRN
RSRKPVETPTTVNATATSMASSVAAAATTTTATTTSTFAFGGGGGSEEVVGQGGSFFFSG
SSNSSSELLHLSQSCSEMKQESNNMNNKRPYESHIGFSNNRSDGGHILRPFFDDWPRSSL
QEADNSSSPMSSATCLSISMPGNSSSDVSLKLSTGNEEGARSNNNGRDQQNMSWWSGGGS
NHHHHNMGGPLAEALRSSSSSSPTSVLHQLGVSTQAFH
>AtGRF9
MQSPKMEQEEVEEERMRNKWPWMKAAQLMEFRMQALVYRYIEAGLRVPHHLVVPIWNSLA
LSSSSNYNYHSSSLLSNKGVTHIDTLETEPTRCRRTDGKKWRCSNTVLLFEKYCERHMHR
GRKRSRKLVESSSEVASSSTKYDNTYGLDRYNESQSHLHGTISGSSNAQVVTIASLPSAR
SCENVIRPSLVISEFTNKSVSHGRKNMEMSYDDFINEKEASMCVGVVPLQGDESKPSVQK
FFPEVSDKCLEAAKFSSNRKNDIIARSREWKNMNVNGGLFHGIHFSPDTVLQERGCFRLQ
GVETDNEPGRCRRTDGKKWRCSKDVLSGQKYCDKHMHRGMKKKHPVDTTNSHENAGFSPL
TVETAVRSVVPCKDGDDQKHSVSVMGITLPRVSDEKSTSSCSTDTTITDTALRGEDDDEE
YLSLFSPGV
>AtGRF5
MMSLSGSSGRTIGRPPFTPTQWEELEHQALIYKYMVSGVPVPPELIFSIRRSLDTSLVSR
LLPHQSLGWGCYQMGFGRKPDPEPGRCRRTDGKKWRCSREAYPDSKYCEKHMHRGRNRAR
KSLDQNQTTTTPLTSPSLSFTNNNNPSPTLSSSSSSNSSSTTYSASSSSMDAYSNSNRFG
LGGSSSNTRGYFNSHSLDYPYPSTSPKQQQQTLHHASALSLHQNTNSTSQFNVLASATDH
KDFRYFQGIGERVGGVGERTFFPEASRSFQDSPYHHHQQPLATVMNDPYHHCSTDHNKID
HHHTYSSSSSSQHLHHDHDHRQQQCFVLGADMFNKPTRSVLANSSRQDQNQEEDEKDSSE
SSKKSLHHFFGEDWAQNKNSSDSWLDLSSHSRLDTGS
>AtGRF4
MDLQLKQWRSQQQNESEEQGSAATKISNFFFDQIQSQTATSAAAAPLPLFVPEPTSSSSF
SCFSPDSSNSSSSSRFLKMGNFFSWAQWQELELQALIYRYMLAGASVPQELLLPIKKSLL
HQSPMHFLHHPLQHSFPHHQPSWYWGRGAMDPEPGRCKRTDGKKWRCSRDVVAGHKYCDR
HIHRGRNRSRKPVETATTTITTTATTTASSFVLGEELGHGPNNNHFFSSGSSQPLHLSHQ
QSCSSEMKQESNNNKRPYEANSGFSNGRSDDGHILRHFFDDWPRSSDSTSSPMSSSTCHL
SISMPGNNTSSDVSLKLSTGNEEEEENMRNNNNEREQMNWWSNGGNHHNNMGGPLAEALR
SASSTSSVLHQMGISTQVFH
>AtGRF8
MRMLLGIPYVDKSVLSNSVLERGKQDKSKLLLVDKCHYELDVEERKEDFVGGFGFGVVEN
SHKDVMVLPHHHYYPSYSSPSSSSLCYCSAGVSDPMFSVSSNQAYTSSHSGMFTPAGSGS
AAVTVADPFFSLSSSGEMRRSMNEDAGAAFSEAQWHELERQRNIYKYMMASVPVPPELLT
PFPKNHQSNTNPDVDTYRSGMFSIYADYKNLPLSMWMTVTVAVATGGSLQLGIASSASNN
TADLEPWRCKRTDGKKWRCSRNVIPDQKYCERHTHKSRPRSRKHVESSHQSSHHNDIRTA
KNDTSQLVRTYPQFYGQPISQIPVLSTLPSASSPYDHHRGLRWFTKEDDAIGTLNPETQE
AVQLKVGSSRELKRGFDYDLNFRQKEPIVDQSFGALQGLLSLNQTPQHNQETRQFVVEGK
QDEAMGSSLTLSMAGGGMEETEGTNQHQWVSHEGPSWLYSTTPGGPLAEALCLGVSNNPS
SSTTTSSCSRSSS
>AtGRF2
MDIGVHVLGSVTSNENESLGLKELIGTKQDRSGFIGEDCLQRSLKLARTTTRAEEEENLS
SSVAAAYCKTMSFHQGIPLMRSASPLSSDSRRQEQMLSFSDKPDALDFSKYVGLDNSSNN
KNSLSPFLHQIPPPSYFRSSGGYGSGGMMMNMSMQGNFTGVKGPFTLTQWAELEQQALIY
KYITANVPVPSSLLISIKKSFYPYGSLPPSSFGWGTFHLGFAGGNMDPEPGRCRRTDGKK
WRCSRDAVPDQKYCERHINRGRHRSRKPVEVQSGQNQTAAAASKAVTTPQQPVVAGNTNR
SNARASSNRSLAIGSQYINPSTESLPNNRGVSIYPSTVNLQPKESPVIHQKHRNNNNPFE
FGHISSDSLLNPNTAKTYGSSFLDFSSNQEKHSGNHNHNSWPEELTSDWTQLSMSIPIAS
SSPSSTHNNNNAQEKTTLSPLRLSRELDLSIQTDETTIEPTVKKVNTWIPISWGNSLGGP
LGEVLNSTTNSPTFGSSPTGVLQKSTFCSLSNNSSVSSPIAENNRHNGDYFHYTT
>AtGRF7
MDFLKVSDKTTIPYRSDSLFSLNQQQYKESSFGFRDMEIHPHPTPYAGNGLLGCYYYYPF
TNAQLKELERQAMIYKYMIASIPVPFDLLVSSPSSASPCNNKNIAGDLEPGRCRRTDGKK
WRCAKEVVSNHKYCEKHLHRGRPRSRKHVEPPYSRPNNNGGSVKNRDLKKLPQKLSSSSI
KDKTLEPMEVSSSISNYRDSRGSEKFTVLATTEQENKYLNFIDVWSDGVRSSEKQSTTST
PVSSSNGNLSLYSLDLSMGGNNLMGQDEMGLIQMGLGVIGSGSEDHHGYGPYGVTSSLEE
MSSWLAPMSTTPGGPLAEILRPSTNLAISGDIESYSLMETPTPSSSPSRVMKKMTSSVSD
ESSQV
>OsGRF10
MDEEKEADSPQPPSKLPRLSGADPNAGVVTMAAPPPPVGLGLGLGLGGDSRGERDVEASA
AAAHKATALTFMQQQELEHQVLIYRYFAAGAPVPVHLVLPIWKSVASSSFGPHRFPSLAV
MGLGNLCFDYRSSMEPDPGRCRRTDGKKWRCSRDVVPGHKYCERHVHRGRGRSRKPVEAS
AAATPANNGGGGGIVFSPTSVLLAHGTARAT
>OsGRF4
MPPCLRRWPTTARPRQPRPPPSSPSAAPPRSPRKQREPAATTHFLGSSGACDNTVRRCVW
VGGCRGGGGVAMGEDAPMTARWPPAAAARLPPFTAAQYEELEQQALIYKYLVAGVPVPPD
LVLPIRRGLDSLAARFYNHPALGYGPYFGKKLDPEPGRCRRTDGKKWRCSKEAAPDSKYC
ERHMHRGRNRSRKPVETQLVAQSQPPSSVVGSAAAPLAAASNGSSFQNHSLYPAIAGSNG
GGGGRNMPSSFGSALGSQLHMDNAAPYAAVGGGTGKDLRYTAYGTRSLADEQSQLITEAI
NTSIENPWRLLPSQNSPFPLSSYSQLGALSDLGQNTPSSLSKVQRQPLSFFGNDYAAVDS
VKQENQTLRPFFDEWPKGRDSWSDLADENANLSSFSGTQLSISIPMASSDFSAASSRSTN
GD
>OsGRF1
MMMMSGRPSGGAGGGRYPFTASQWQELEHQALIYKYMASGTPIPSDLILPLRRSFLLDSA
LATSPSLAFPPQPSLGWGCFGMGFGRKAEDPEPGRCRRTDGKKWRCSKEAYPDSKYCEKH
MHRGKNRSRKPVEMSLATPPPPSSSATSAASNTSAGVAPTTTTTSSPAPSYSRPAPHDAA
PYQALYGGPYAAATARTPAAAAYHAQVSPFHLQLDTTHPHPPPSYYSMDHKEYAYGHATK
EVHGEHAFFSDGTEREHHHAAAGHGQWQFKQLGMEPKQSTTPLFPGAGYGHTAASPYAID
LSKEDDDEKERRQQQQQQQQQHCFLLGADLRLEKPAGHDHAAAAQKPLRHFFDEWPHEKN
SKGSWMGLEGETQLSMSIPMAANDLPITTTSRYHNDD
>OsGRF9
MFADFSAAAMELGEVLGLQGLTVPSTKEGDLSLIKRAAAGSFTQAAAASYPSPFLDEQKM
LRFAKAAHTLPSGLDFGRENEQRFLLSRTKRPFTPSQWMELEHQALIYKYLNAKAPIPSS
LLISISKSFRSSANRMSWRPLYQGFPNADSDPEPGRCRRTDGKKWRCSKEAMADHKYCER
HINRNRHRSRKPVENQSRKTVKETPCAGSLPSSVGQGSFKKAKVNEMKPRSISYWTDSLN
RTMANKEKGNKAAEENNGPLLNLTNQQPTLSLFSQLKQQNKPEKFNTAGDSESISSNTML
KPWESSNQQNNKSIPFTKMHDRGCLQSVLQNFSLPKDEKMEFQKSKDSNVMTVPSTFYSS
PEDPRVSCHAPNMAQMQEDSISSSWEMPQGGPLGEILTNSKNPDDSIMKPEARPYGWLLN
LEDHAM
>OsGRF6
MQGAMARVRGPFTPSQWIELEHQALIYKYLAANSPVPHSLLIPIRRSLTSPYSPAYFGSS
TLGWGSFQLGYSGSADPEPGRCRRTDGKKWRCSRDAVADQKYCERHMNRGRHRSRKHVEG
QPGHAAKAMPAAVAAAAASATQPSAPAAHSGGAVAGLAINHQHQQMKNYAANTANPCSLQ
YSRDLANKHNESEQVQDSDSLSMLTSISTRNTGSLFPFSKQHNPFEVSNSRPDFGLVSPD
SLMSSPHSSLENVNLLTSQSLNEQQSSVSLQHFVDWPRTPAQGALAWPDAEDMQAQRSQL
SISAPMASSDLSSASTSPIHEKLMLSPLKLSREYSPIGLGFAANRDEVNQGEANWMPMFR
DSLMGGPLGEVLTKNNNMEARNCLSESLNLLNDGWDSSSGFDSSPVGVLQKTTFGSVSSS
TGSSPRLENHSVYDGNSNLRDDLGSVVVNHPSIRLV
>OsGRF12
MLAEGRQVYLPPPPPSKLPRLSGTDPTDGVVTMAAPSPLVLGLGLGLGGSGSDSSGSDAE
ASAATVREARPPSALTFMQRQELEQQVLIYRYFAAGAPVPVHLVLPIWKSIAAASSFGPQ
SFPSLTGLGSLCFDYRSSMEPEPGRCRRTDGKKWRCSRDVVPGHKYCERHVHRGRGRSRK
PMEASAAVAPTYLPVRPALHTVATLATSAPSLSHLGFSSASKVLLAHTTTGTTRAT
>OsGRF3
MAMPFASLSPAADHRPSFIFPFCRSSPLSAVGEEAQQHMMGARWAAAVARPPPFTAAQYE
ELEQQALIYKYLVAGVPVPADLLLPIRRGLDSLASRFYHHPVLGYGSYFGKKLDPEPGRC
RRTDGKKWRCSKEAAPDSKYCERHMHRGRNRSRKPVEAQLVAPHSQPPATAPAAAVTSTA
FQNHSLYPAIANGGGANGGGGGGGGGGSAPGSFALGSNTQLHMDNAASYSTVAAGAGNKD
FRYSAYGVRPLADEHSPLITGAMDTSIDNSWCLLPSQTSTFSVSSYPMLGNLSELDQNTI
CSLPKVEREPLSFFGSDYVTVDSGKQENQTLRPFFDEWPKARDSWPDLADDNSLATFSAT
QLSISIPMATSDFSTTSSRSHNGIYSR
>OsGRF5
MLSSSPSAAAPGIGGYQPQRGAAVFTAAQWAELEQQALIYKYLVAGVPVPGDLLLPIRPH
SSAAATYSFANPAAAPFYHHHHHPSLSYYAYYGKKLDPEPWRCRRTDGKKWRCSKEAHPD
SKYCERHMHRGRNRSRKPVESKTAAPAPQSQPQLSNVTTATHDTDAPLPSLTVGAKTHGL
SLGGAGSSQFHVDAPSYGSKYSLGAKADVGELSFFSGASGNTRGFTIDSPTDSSWHSLPS
SVPPYPMSKPRDSGLLPGAYSYSHLEPSQELGQVTIASLSQEQERRSFGGGAGGMLGNVK
HENQPLRPFFDEWPGRRDSWSEMDEERSNQTSFSTTQLSISIPMPRCGSPIGPRLP
>OsGRF2
MMAGGGSGRCLFTATQWQELEHQALIYKYMAAGAPVPPDLLLHLRHRAAAAAAADVDTVP
SLAFPPHHLGWGCYGAAAAQYGRRVEDPEPGRCRRTDGKKWRCSREAYGESKYCEKHMHR
GKNRSRKPVEMPPPAAAAVYRPSALSISPPPHDADAPSYGAGAGAPLQLHLDSFHASTSP
PPSYHRYAHTSSAPLFPSSAAGYGGGWSLSKEHCLTLGGAAADLSLDKPADHHHDATSAT
TEKPLRRFFDEWPRSDDGRTPWDGTQLSISIPTAAAASPDLAIAGAASRYHSNGDHLRTS
E
>OsGRF11
MAAEGEAKKDSASNPPGGGGGGGGGEEEEDSSLAVGEAAVGVGEAGGGGGGGEKADREEE
EGKEDVEEGGVCKDLVLVEDAVPVEDPEEAAATAALQEEMKALVESVPVGAGAAFTAMQL
QELEQQSRVYQYMAARVPVPTHLVFPIWKSVTGASSEGAQKYPTLMGLATLCLDFGKNPE
PEPGRCRRTDGKKWRCWRNAIANEKYCERHMHRGRKRPVQLVVEDDEPDSTSGSKPASGK
ATEGGKKTDDKSSSSKKLAVAAPAAVEST
>OsGRF8
MLSSCGGHGHGNPRSLQEEHHGRCGEQQGGGGGGGQEQEQDGFLVREARASPPSPSSSSF
LGSTSSSCSGGGGGGQMLSFSSPNGTAGLGLSSGGSMQGVLARVRGPFTPTQWMELEHQA
LIYKHIAANVSVPSSLLLPIRRSLHPWGWGSFPPGCADVEPRRCRRTDGKKWRCSRDAVG
DQKYCERHINRGRHRSRKHVEGRKATLTIAEPSTVIAAGVSSRGHTVARQKQVKGSAATV
SDPFSRQSNRKFLEKQNVVDQLSPMDSFDFSSTQSSPNYDNVALSPLKLHHDHDESYIGH
GAGSSSEKGSMMYESRLTVSKETLDDGPLGEVFKRKNCQSASTEILTEKWTENPNLHCPS
GILQMATKFNSISSGNTVNSGGTAVENLITDNGYLTARMMNPHIVPTLL
>OsGRF7
MAMATPTTNGSFLLGSGGYPGAQILSFSSSGHSGNGLDCGSSDVARMQGVLARVRGPFTP
TQWMELEHQALIYKHIVANAPVPAGLLLPIRRSLHPPVFPHFSSGGILGSSSLGWGSFQL
GYSGSADSEPGRCRRTDGKKWRCSRDAVVDQKYCERHINRGRHRSRKHVEGQSSHAAKAT
VPAIAQPPIGASNGKLSGSHGVSNELTKTLATNRMMLDKANLIERSQDYTNQQHNILQNN
TKGDNWSEEMSSQADYAVIPAGSLMNTPQSANLNPIPQQQRCKQSLFGKGIQHDDIQLSI
SIPVDNSDLPTNYNKAQMDHVVGGSSNGGNNTRASWIPGSWEASIGGPLGEFFTNTSSAS
DDKGKSRHPPSLNLLADGHTTSPQLQSPTGVLQMTSFSSVPSSTVSSPAGSLCNGLLTSG
LVNAQTVQTL
>PtGRF1
MRSSWSRTRSGVFVDDIGLGLRMQDNLESCSGSSKRSVTAMSCDHEPAAHELSSSSCSGG
GGGSGPLFYSTSNHVTCLGDIKDVVASVSASGTGTPDAIAESKSLQYPYFISDSSPFTFN
SSGEMTPSVNERVLFTAAQWQELERQTTIYKYMMASVPVPPELLIPITKNQSNVLPPRSN
SSLELGIPSLNSSDAEPWRCKRTDGKKWRCSRDVAPDQKYCERHSHKSRPRSRKPVELHT
HDSPRTLTNNNTNTNNSNYSTNPHLFNQKPYFPSHLFMFPSAMAPSASSYDQPRSLEWLL
KGEILPVASNYSQEWQHLKRDSIKGNGKVYNVYGEEQPLCSNTYRGGHSLQAQRLNDHCS
VLSSPKSTTLERALSPSLTQEQETRHFIDAWSTNSGRDDIGGIGKKSYVSSSEKLVLPHS
ALTLSMSPGTGSETNNEGNGSAQLSSFGIMGLSDRDHQSASGLRPQWMMSHGGSWIVSPP
GGPLAEALCLGISSNAKTASNLPSPCSSSCGPN
>PtGRF2
MKSQAPPSKIARLSNSRTGLLNGWNMEGNRRNGRSRSPSIGLGVELGRGGSSQRPITGCK
KPYGFTILQLHELELQSLIYKYIQAGFPVPYHLVLPIWKSVTASLGGLSSSLYQLYPSFM
GCKCNPLYLEYKKGMEHEPGRCRRTDGKKWRCSKEVLPDQKYCDRHIHRGRQRSRKLVEA
ASHSNASTNLSISLPGIGSASA
>PtGRF3
MSNSSVTVAAVGPRSQPGFTVAQWHELEHQALIFKYLKAGLSVPPYLLLPIRKSFQLLSP
GFLHPSNLSYCSYFGKKIDSEPGRCRRTDGKKWRCSKDAHPDSKYCERHMNRSRNRSRKP
VESQTTSQSMSTVASEIVTGSSSSGSRAYTTMPLPTIGNSGPLGFGSNMSRWQMESMPYG
VNSKDYRSLHGLKLEADEKTFLPEALGNTRSFGMNSTVDSTWHLTSQVPASPVPESRNDA
LLQNYPQLRTLQDFEPLTVDDAPSKQQEEQYLFGREFSSSGSMRQENQSLQPLFDEWPKC
RDMDSYFTDQRSNKSSSGVQLSMAIPMAPNSAPRSYHSPNDA
>PtGRF4
MLNTTISRNRFPFTATQWQELEHQALIYKYMVSGVPVPPELLYSVKRSLGSSLASRLFPH
QPIGWGCFQAGFGRKADPEPGRCRRTDGKKWRCSKEAYPDSKYCERHMHRGRSRSRKPVE
LTSSTTTTATTIPLTSINRNLSNPTISPSSSSYSFSHPSSAESEVYAHQNPSHGTFLNPF
LYPHSSSSGPPDSGFSPLNSTPHNLFLESGSSPQVDKEHRYYHGMREDVDERAFFPDGLG
SARGVQDSYNQLTMSSYKGYSLSQFQTFADTSKEEQQQPGQHCFVLGTDIIKSSATRSIK
LEKETETLKPLHHFFDEWEPKDADSWLDLASSSRPHTSGYLCFADD
>PtGRF5
MDFGVQVGLDGLVGSDTSNSGFASLASSDPDEKQKYGSGFLKQERSAAADDDWRNSKLAK
TESMLLDQRNTFLLKSSNNSLFTDGQQQQQMLSFSCPKSASSGERSSPNAMLPYFHLTSS
ACNRNTGYNSGIFNAASMHGVLTETRWPFTQLQWMELEHQALIYKYMTANVPIPSNLLIP
IRKALDSAGFSSFSGGLFKPSALQWGTFHMGFSSNTDPEPGRCRRTDGKKWRCSRDAVAD
QKYCERHMNRGRHRSRKPVEGQSGHSAAATTTLKPMANGTSSFASASVVGLRSAVSDSHT
IVHNQQQPASSSNLSATNTLSRVFLATENVGERMQDASGLSMLPSSIDLKSKETPFFISK
QQNSYGESLQNEFALVTSDSLLNHSQKSSSLMSCRNFGSSQDLTDQESVSQHSLRQFMDD
CPKSHSDRSAVAWPGLDPSYQFQSPWLLQTLCHPLHLQTMKRSLSPR
>PtGRF6
SNMLNTTSARNSLLFTATQWHELEHQALIYKYMVSGVPVPPELLYSVKRSLESSLASRLF
PHQPTGWGCFQAGAGRKADPEPGRCRRTDGKKWRCSKEAYPDSKYCERHMHRGKNRSRKP
VELASTTTTAAAAAIPLTSINRNLYNNTVSPSSSSYSFSNLSSSMESEIYAHQDSSRSTF
LYPHSSSSGPPADSGFSPQNSTTHNLFLDCGSSPHADKEYRYSHGIRECMDGRAFFPDAL
GSARGVQDSYNQLTMSSYKGYSQSQFQSFANTSKEEQQQPGHHCFVLGTDIIKSSATRSI
KLEKEPETQKPLHHFFGEWEPKDADSGLDLASSSKPDHDTDD
>PtGRF7
MSNSSVTVAGVGSRSPPGFTMSQWHELEHQVLIFKCLNAGLPVPPSLLLPIRKSFQLLSP
GFLHPSNLSYCSYFGKKIDSEPGRCRRTDGKKWRCSKDAHPDSKYCERHMNRSRNRSRKP
VESQTTSQSLSTVASEIATGSSSIGSRGYPTNPGTLGLGSNMSRWQMESMPYGVNSKDYR
SLHGPKPEADEKTFLPEALGNTRSFGMNSTVDSTWHLTSQVPANRVPESRNGSLLQNYPQ
VQTLQDFEPLTVDAASPKQQQQQHYLFGREFSSSGSMRRENQSLQPLFDEWPKCRDMDSH
LTDQRSNNNSSAVQLSMAIPMAPNPAARSYHSPNGETGLSGTYFSAT
>PtGRF8
MESQAPPPKFARLSNSRTRLASGWNVERNRRDGESGSPPIGLGLELGRGGSSQRPIISCK
KPYGFTVLQLQELQLQSLIYTYIQAGFPVPYHLVLPIWRSVATSLGGLSSRLYQLYPSLM
GCNPLYLAYKNGMDPEPGRCRRTDGKKWRCSKEALPYQKYCDRHIHRGRQRSRKLEESAS
HGNSSTDLSISLPAGISGASA
>PtGRF9
MDFHLKQWRNQHEESGQQPSAKMPKLLMDPHQPQQHPHSSGSAAFPLFLPEPSCKNSNLS
AFPDSNTAANTRLPKIMGNYFSLEQWQELELQALIYRFMLAGAAIPPELLQPIKKTLLHS
HPPPYFLHHPLQLHCSYYQPSWYWGRAAMDPEPGRCRRTDGKKWRCSRDVVAGHKYCERH
LHRGRNRSRKPVENPTPTISTNITCIGIGELDQTTFSLFCFCFNLLAHPYCSSKTESKGL
IGPPPPNEVGNRSDGHILWHFFDDWPRSVDESDNMNAGSSMNSLTCLSVSMPGNSPASDV
SLKLSTGNNIAEEEPEPVPAPIPRGNTSNWAAAGWGTKITNQVVTSMGGPLAEALRSSTT
KLISHECSAPVMSPHCF
>PtGRF10
MIMSGGNRFPFTASQWQELEHQALIYKYMVSGIPIPPDLLFTIKRSGCLDSSLSSKLFPR
QPPHFSWGCFQMGLGRKIDPEPGRCRRTDGKKWRCSKEAYPDSKYCEKHMHRGKNRSRKP
VEVATQSITAPTVSSMTRNHSNNSLLTTSPTSLSLLSPKTHHQNHLHYPAPAGYHAHPNH
QFLSSSRPLGIGLSPHENPTHLLLDSGGSSLANTDYRNRNVYGLKEEVDEHAFFSEPSGS
MRSLSGSSLDDAWQLTPLTMNSSPSTTNSSKQRSLSSLHNEYSYLQLQSLSDPDTPKQQK
QCQHNYLLGSSDVDSLGPIKMEKEKSQKTVHRFFDEWPPKDKDSWLDLDDKSSKSASVSA
TGLSISIPSSHDFLPIFSSRTNNGG
>PtGRF11
MDFGVLGLEGLVGPESSSHAPSHVSLPETKPKILGSVLTKQERSSSSASAQDDYWRASKM
PKLDDFSSTKTMPLHQPAPLLRPNSMFSNDSRQQEHMLSFSSPKPEATPFLVKDAGLVER
NTQNHTALSFPYYQHAPLSASRSAGYGTGNLNASMQGPFTGVRGPFTPSQWMELEHQALI
YKYITARVPVPSNLIIPLKKSLNPYGLPFSSAGSFPPSSLGWGTFHLGYPGNNTDQEPGR
CRRTDGKKWRCSRDAVADQKYCERHINRGRHRSRKPVEGQTGHAATGTASSKVVPMSNSM
PTSITTSGATSNSIVITQQQLKNFQPAAASMSSADARVNGAQDARRVSMMSSTINRKSDE
STFCIPRQDILFEQCSQTEFGLVSYDSLLNPSQKSSYFNAKPYESFLNFSDEESHDQHPL
RQFIDDWPKDQSNRSVISWPEELKSDCTQLSMSISMVSSDFSSSSSSLLREKLAFSPLRL
SREFDPIQMGLRVSGDHNESSQKQANWIPISWGTSIGGPLGEVLTTSASHADSCKSSSAL
NLLREGWDGSPQLGSSPTGVLQKSTFGSLSNSSSGSSPRAESKKNNESASLYEDVVGSII
ASDPLFHPCNQENG
>PtGRF12
MMTTDDGLNVSNKVAKEINTTSSISNVDFGVKLHQPIDHHQSFPSSTPMMVPHVNHHRPM
FDNGPTSSCDRNKSLMNYISDRIYRVAAGGATSGGAVGVRNLQPFDISETSISTAASAFR
SPGCRKISLFFLSISPLSTSSCFSLLVSLSFSLLNFQRLNLYESKSQGGNMAASLGFPFT
NTQWKELERQAMIYNYITASVPVPPQFLIPTPMGNGLNVRFSNGADLEPGRCRRTDGKKW
RCSRDVAPDQKYCERHMHRGRPRSRKHVELNASNNNNKKNRHNPAICPEAPVTVAISKPT
INNSNSGSASHDQFFGPMPQPYIQTPVFVNKTSEKTSTYDVNGAYGSTFKEPRSLDWMLK
GEAGPIAKNDQQWPHLVHKEIELATEGSFNSASVLKQHYQGESLNLNSFGNFNAREDQQS
NQYSLFLDEAPRSFIDAWSNDAISRNTSSVSSDGKLHLSPLSLSMGSNRSTDDEMGQIQM
GLGLIKSDRNEECGNTSSAPGGPLAEVLQLRTSNTTGTNQSSSMMENGDSISPPATTVSS
PSGVLQKTLASFSDSSGNSSPTLASSRTKPEIAMLWLNQG
>PtGRF13
MNSGGAGGVGVEGGGGGAAGMAAGGMGTAAMTMRSPFTVSQWQELEHQALIYKYMVAGLP
VPPDLVLPIQRSFESISHRFFHHPTMSYCTFYGKKVDPEPGRCRRTDGKKWRCSKDAYPD
SKYCERHMHRGRNRSRKPVESQTMTQSSSTVTSLTVTGSSSGTGSFQNLPLHTYSNPQGT
ASGTNQSYYHMNSIPYGIPTKDYRYLQELTPEGGEHSFLSEASGSNKGLQIDSQLDNAWS
LMQSRVSSFPTEKSTENSMLQSNHPQHSFFSSDFTTRESVKQDGQSLRPFFDEWPKNRDA
WSGLENDSSNQTSFSTTQLSISIPMASSDFSTSCRSPRDN
>PtGRF14
MDFGVLGLEGLVGPETSSEAPSHVSPPETKPKILGSVLSKRERSASSAQDDYWRTSKMPK
NDDFSVTKTMSLHQPTSLLRSNYMLSDDSRQQEHMMSFSSPRPETTPFLSKDGELVERST
QNHTALSFRYHQNTASSYIRSAGYDTGGLNAGMHGPLTGVRGPFTPSQWMELEHQALIYK
YITARVPVPSNLIIPLKKSVYPYSLPGSSTGSFPHNSLGWSAFHLGYPGNNTDPEPGRCR
RTDGKKWRCSRDAVADQKYCERHINRGRHRSRKPVEGQTGHAATGTASSKVVPMSNSMSK
LAITSGGASNSIAMTTQQQFKILQPAAANTSADVDVNRAQDAQSISMMSSTINRKSDESS
FFVPKQDILMEQCSQTEFGFVSSDSLLNPSQKSSYINSKPYESFLNFNDEESQDQHPLRQ
FIDEWPKDQSNCSVISWPEELKSDWTQLSMSIPMASSDFSSSSSSPTQEKLALSPMSLSC
EFDPVQMGLRVSVDHNESSQKQTNWIPISWGTSIGGPLGEVLTTSTSHADSCKSSSALSL
LREGCDGSPQLGSSPTGVLQKSTFCSLSNSSSGSSPRAESKKNNDTASLYEDVGGSIIAS
SSPIPPL
>PtGRF15
MDFGVQVGLDGLVGSDTSNSGFASLAGSDPEAKQKLYGSGFLKQERPGNIDGDWRSSKLS
KTESMLLEQSNTSLLKSSSNFLFADGQQQQQQMLSFSYPRSAPSAERSSQNGTLPYFHLT
SSAHNRNTGYSSGIYNAASMHGVLTETRWPFTQSQWMELEHQALIYKYIAANVPIPSNLL
LPIRKALDSAGFPSFSAGFFRPNTLPWGAFHMGFSSNTDPEPGRCRRTDGKKWRCSRDAV
ADQKYCERHMNRGRHRSRKPVEGQSGHSAAAATTVKPANGTSSSTSSSVVGLRSTVSDSL
TIAHNQQQAASPSNLSASNTLSRMFLTKENVGERTQDATALSMLRSNMDLKSKETPFFIS
KQQNSYGESLRNEFGLVTSDSLLNHSQKSSSLMSCRNFGSSQDLTDQESVSQHSLRQFMD
DWPKSQSDRSAVSWPELDQQSERTQLSISIPMAPADFMSSTSSPNNEKVTLSPLRLSREF
DPIQMGLGVGGGGGGIANEPNQRQANWIPISWGTSMGGPLGEVLHNTNNNAAAECKTTSS
LNLMTYRWDNSPRIGSSPTGVLQKSAFASLSNSSAGSSPRAENKTNEGGSLCNDLLGSTI
VHSSSLPAM
>PtGRF16
MEKRVSEESAPSMKLSLGIGAGDHGDDDQDDRHVFPQLTETQLHELKQQALIFKYIVAGL
RVPPDLVVPIWHSVASSSLGSFSGADIYRQFPSFVGLSPQGFDYRQMMDPEPGRCRRTDG
KKWRCSKDVVAGQKYCERHMHRGRQRSRKLVEASQTAAASEKPSPHNSSKNSDNPTTHSS
NLAKVSSQIKAPPLNNTPTILTTCTTSCNSDIEITGMSLATTANSDCKNPFTTMTTSIVT
GYKNTATMIASAVHADITATGNDYKSSINLKRHYIDDRNSNCSNSVTYKGIIDRNCSNKK
IKNAGSNVSQGLNFSPKSVLQVQGCGASHIYMNDVELELGRCRRTDGKKWRCRRDVVANQ
KYCEMHMHRGSKQHLEASKPAAIPATIPFVPGNVHSYPATNLPSKADRRSLNTDLCISIP
TSPQLIMTNDDTRTISNSSDTTISDTMVGTYQNKNLSS
>PtGRF17
SVGACGGAVGVRTLQPFDTSESIITTASAFKSPGGNMAASLGFPFTNAQWNELERQAMIY
KYMVSSNHVPPHLLIPTPLMGNGLDVRFTKRADLEPGRCRRTDGKKWRCSRDVAPDKKYC
ERHMHRGRPRSRKHVELNTSSNSNSNKKSRHNPSICTESPVTVAISNPTINNNNSSSASH
DHFVGTMPQPYIQTPVFVNKTSEKIATFDANGAFGSTYKEPRSFDWMLKGGTGPIVTNDQ
QWPHLVHTEIGLATEGSFNNASVLKQHYREESLNLNSYGNLNAREDQHRSQYSLFLDGAP
RSYIDAWSNDANSGNTSSVSSDGKLPLSPLSLSMGGNRSVDDEMGQIQMGLGLIKPDQNQ
ECGGDTSSTPGGPLAEVLQLRTVNINTGTNQSSSVIENGDSICPPATRVSSPSEVLQKTH
ASLSDSSGNRVQHLPVQGPNLKLPCFG
>PtGRF18
MIMSGGNRFPFTASQWQELEHQALIYKYMVSGIPIPPDLLFTIKRSVCLDSSKLFPHQHP
HFAWSCFQMGLGRKTDPEPGRCRRTDGKKWRCSKEAYPDSKYCERHMHRGKNRSRKPVEV
ATQTQSTSPPTVSSITRNHSNNSLLTTSSHSHLSLLMSPETQHQNHLHYPAGYHAHPNHQ
FLSSSTPTGIGLLPQENSTHLLLDSGGSSMTNTDFRRSVYGLKEEVDEHAFFSEPSGSMR
RLSGSSLDDAWQLTPLTMNSSSSSTNSSKQRSLSSLHNEYSYLQLQSLCDHDIPKQQKQH
QHNYLLGNDISNLGPIKMEKEEPQKTVHRFFDEWPPKNKESWFDLDNRSSNSASVSTTRL
SISIPSSHDFLPIFNSRTNNDA
>PtGRF19
MNSGGAAGVTSGGMGTGVMTMRSPFTVSQWQELEHQALIYKYMVAGLPVPPDLVLPIQRS
FESISHRFFHHPAMGYCTFYGKKVDPEPGQCRRTDGKKWRCSKDAYPGSKYCERHMHRGR
NRSRKAVESQTMTQSSSTVTSLTVTGSSSGTGSFQNLPLRTYGNPQGTGSGPNQSHYHMN
CIPRGIPTKDCRYLQGLKTEGGEHSFLSEPSGCKRGLQKDSQLDNAWSLMLSRGSSFPTE
KSTDDSTLKNDYPQHSFFSSDFTTGEPVKHEGQSLRPFFDEWPEDQDIWSGLKDNRSNST
SFSTTKLSMSIPIASSGFSTSSRSPQEN
>RcGRF1
MDFHLKQWRNQQHESEEEEEQPSEKMPKLLLDPPHEPQQQEQQHYPISGSTAAPLPLFVP
EPHSNNKNSNLSAFLDSSTAPPATARFPRMGGSGYFSLAQWQELELQALIYRYMLAGAAI
PPELLQPIKKSLLHSPPYFLHHPLQHYSYYQPALLQTGYWGRAAMDPEPGRCRRTDGKKW
RCSRDVVAGQKYCERHVHRGRNRSRKPVEIPTTNSSTSTNTNSTGIGGGGGGGSAGGAIS
AAFSSSSPAIVAPLLSGVASGTSLSFSGHSPSNELLHLNNRSSDPKAEIKGLLLGPQNEV
ANRSDGHILRHFFDDWPRSLQEPDNTASNASPMNSATCLSISMSGNSSSDVSLKLSTGNG
EEPAGSRGSEREHHPQVNWTGGWGTNQMSPMGGPLAEALRSSTSNSSPTSVLHQLPQGST
SETIYVST
>RcGRF2
MEAKPKLVPDEFRFGNKQERSSAVSDDCYVQKTMLLHRNNTPLLRSNSMVHGDTQQQGLI
SNYSSSKPEVTTLTRKDDGFVQRSFKTHTGFPYYRSPSAYARRIGNVTGNVNRASSGIRG
PFTPYQLMELKHQSLIFKYISAGASVPTNLLIPLRNKSVYPYGLAPPTASLLSPYSLGGS
NLGLNYANTNDPEPGRCRRTDGKKWRCSKDVVPDQKYCERHINRGRHRSRKPVEGQTDSA
AKAGSSNSKVVLPVNTSMAPSVLTNPGATNSLVITQQKFKNLEPERPNSSLDAFLNRYSQ
GIRNVHDSGKPQDLMGFSNNVSSTMNLKPDQSALILPNKNIPIQESSQSEIGLVSPDSDI
TPTQSARVNQHSWGGNCCTQLEYSSNGILQKETEGFASSSSPKGETKLKNNEDGVLNDDA
VGSSSVSSSTI
>RcGRF3
MRSRIKCNPSGDTYYYSVAAGGSGTAAAATYYGAAVDSVSAARTLQPFDTSPTEAVITAT
VFKSPDMKMAATAAPSLEFPFTIAQWKELERQAMIYKYMMASVPVPPHLLLPTSRNLHSD
PAAAASLSSLGSGGLNLKYTNGADLEPGRCRRTDGKKWRCSRDAAPDQKYCERHMHRGRP
RSRKPVELLANTNNNKKIRYNYVNNHTNSAQSPVAWAVANKNGAADSQFLGSIAQPYVQA
PVFLDKPSTKVADFDGSMAFASNFKESRSLQWMMKGEAASIATADQQWPGIGLSSDCSFN
PEYQREALNLNSFGDFSAGEDQRNNQSRGFIDAWSNVASDKQSDNSGNTNSSFTSSGLLS
LGINSINDEMSQIQMGLGLVESDQNHGSSIKPLALAPAAWPEGATVSPGGPLAEVLQLSS
GNTVVENGDPTSPPATAASSPSGVLQRTLASFSDSSANSSPTLGSSVRDKSEIALMWLN
>RcGRF4
MLNATSTRNRSPFTPSQWQELEHQALIYKYMVSGIPIPPELIFTVKRSLESSLASRLFPH
QPIGWGCFQVGFGRKADPEPGRCRRTDGKKWRCSKEAYPDSKYCERHMHRGRNRSRKPVE
LTSSTTNNTTASTVTNPSLSINRSLSATTTNNNTTSPSGSSYSFSPLSSPMEPEFHASGH
NNILSPFPYSHSSSSRPQNSTTHNLFLDSGSTSHVDKDYRYFNGMREGIDERTFFPEASS
GSSRNLQDSYQQLTMSSYKSYSHPQFESLADSTSKHQQEQPQHCFVLGTDFKSSTTRTIK
LEKESEAQKPLHHFFGEWPPKNSDSWLDLASTSRLHTADS
>RcGRF5
MMSGTNKFPFTASQWQELEHQALIFKYMVSGIPIPSDLLFTIKRSCLDSPLSSKLFPRQP
PHIGWSCFQMGLGRKIDPEPGRCRRTDGKKWRCSKEAYPDSKYCERHMHRGKNRSRKPVE
VANQTATTTNPTVSSVTKNHSNLLTPPSHSLSLLSSDQSHLHYAGYHSHLNHQFLSSSHT
TSSRPPGIGLSPQDNSTPLLLDSSGSCSLASADYRNAYGLKEEVDEHAFFSETSGSMRSY
LVHLWMMLGNLLH
>RcGRF6
MGTRSGVSFVGSKKEDKAKDLEVLRMQAKESYRVMSEDHHHHEGSTQLLPSSSSSSSSCS
GSFDGGGSGAGAGGPLFYSRSNRVACFGDIYDVVGASDADAVLAGSKFSSFTFNLSGEMT
PSSMNMGVPFTAAQLQELERQTIIYKHMMASIPVPPELLIPITKTQSNASPTQFHVVKGS
LEMGISSCTNSDPEPWRCKRTDGKKWRCSRDVAPDQKYCERHSHKSRPRSRKPVELHTDS
MASNSNNYITNTQLLNQKPHFPSQTNSHLSNFPSAMVSASATAANSFNQPRGLEWFLKGE
TAPVPSNSDQEWHYLKQDRIKGSDEKLYHYREGQYDSNSYMNLRDNSHSLQAHRLNENCS
LLLSPKSTILNPSSQTQAQETRHFLDAWSTAMRESNAGGLDHDQCSDSSSEKILPLSTLT
LSMCGVSQTNEENDNGQASSTFGIMGSDKDAASVLRPHWMMNHGSWMSSPPGGPLAEALC
LGISNSTRADSNLASSNGSSYDINNNS
>RcGRF7
MDFGVVGFEGLVGSDTTTTTTTGSSGFASLAAAPSSDPETKQKWYGSGFLKQERSSTTTN
EDDWRSSKLSKTESMLLSHRSTTLLKSNATSLFTDNGQQQMLSFSCPKPEPPSSTLPYFH
LTSSAAYNRNTGYMNYGNFNSANMHGVYTEARGPFTPSQWMELEHQALIYKYITANVPIP
SNLLIPIRKALDSAGFSSFSGGLLRPNTLPWGAFHLGFSSNNDPEPGRCRRTDGKKWRCS
RDAVADQKYCERHMNRGRHRSRKHVEGQSGHSAAAATKTTNAKPMSTPSSSSASASVVGL
HGSGASNNLIIAQNQQQLKNLQPDSSSNLSADTLVNRMILNKENLGERLQDSPSLSMQSS
KIYLKSKENPFFISKHPYQESSQIEFGHVNFDSLLNPSQNSSSLISCRNFASSQDMSGQE
TISQHSFRQFMDDWPKSQSDQSSVSWPQLDVQSDRTQLSISIPNDPTDFKSSTSSPSNEI
FAVSPLRLSRDLDSIQTGTGVDIVFNDHKQKQANWRPVPWETSVGGPLGEVLHNSNNSAS
ECKNSSGLNLLVERWDSSSQLGLSPTGVLQKTTFGSLSNSSAGSSPRTENNRTREGASLC
SDLLGPSLMHSSSFPAL
>RcGRF8
MIKYGTLKVVVQVKKAKEEEEELASSMNLIIGIGAAEHHDSLVIVKHEKPLLTAAQLNEL
KLQVSIYEYIAAGLPVPSALVFPIWKSFAASFHSCGSIANAGIRPSYSGRCRRTDGKKWR
CKKIVVTGQKYCERHMHRGRHRSRKPVEASQVVAASEATSLNNSTKISENSSTISTPASL
SNHVNSATRTTNVDTKIMTANTTLTAKDVGCVNAKETMITSTVLTDSTIGTATMGTNKSS
SNGSRKINGIDDKKGNCGNNANLKNLTDRGNNGKNIINASSATPQGMNFSPKSVLQVEGC
SSACFCRSDAELETGRCRRTDGKKWRCRRDVVPNEKYCKMHMHRGAKKRREGLQSLAHLN
ATTNILTSIRLQSTTVLPNKEDSTYLNTNLSISISAPANPQLAINNDLSNKTISSSSSTT
ISDTIAACCEDIDFSS
>RcGRF9
MEAQSPPSKIARLADSSTEKGNYLTMERHGSGSPPIGLGLALGRSGSIDHHQHHRPIPAT
GYTKSSSSCGFTILQLQELQLQSLIYKYIEAGCPVPYNLVLPIWKSVSSSLGNLNSTLYQ
LYPSFMGASQLHLEYRNGMDPEPGRCRRTDGKKWRCSKEALPDQKYCERHMHRGRQRSRK
LVEAASQTKTSDTATSTNLSISLPASSATSNVNPFPMCGFYLNTDHPGAIQNN
>SlGRF1
MQLHLFSATPLSLSGKGKEDEIKKKKGSPPCIELSLGYGSSSHVVEEDGKDDKSSNSVFT
EAQFQELQLQAVIFKYLVSGLPVPFHLFFIIWNSVSSSLGDGGIYKLYPTLGRFDYTSMT
DPEPGRCRRTDGKKWRCKRDVIPGQKYCGQHVHRGRRSRKPVEASEHVMRSDDTNIISKI
TKLYASGDDPGSKCAPASSKTSCLSSTSRTNQYNSIEDSSAKPRFINSGYGSEKQDTYMI
CKRKDITTSVRTPSFIAGDNADSKNIDFNRISPSKTNQKQNCGEARKHGALVPILGLSTK
SDQQHTIGSESDEQRCRRSDGKKWRCSKTVVPCQKYCETHMHRGANRKRVASVSVVVPPS
KSPSYRFCPPENDGTRRNLNTSLSIYTIPGHQNITDDDSNSNSISDATTITDEIPAFVSH
>SlGRF2
MDFGGLMTMETAQQSETSNGSGQLKQQRSDDNIWRPSKVPKPADDLSAYCKQQGPTSTLF
MRSDSPNDGRGHSTMLSFSSNKSEEIPFLSTNNVSAQDSSTNLPFPLFDSGSYNTRAASA
YASGGSNENTPGSFSRFRGPFTPSQWMELEHQALIYKHFVANIPVPHHLLIPIKKSVNPY
AFSGLSAVPYASSNWGWGTFHLGFAGNTDPEPGRCRRTDGKKWRCSREAVPDQKYCERHI
NRGRHRSRKHVEVQNGHAVSGSTTSKVASVAPSSSATVISSSGTLLNSGGASNSLGTVQQ
QLNSLQPSAANPNTEQLVNRMLGHRGASVISPTICVKPKDSAISVQKQHNGVELSSLTDF
GLVSSDSLLNPSQRNSFVNPKNPIAFLNFNDQERSEQHPVHHFIDGWAKEQSSRASTCWP
DQLKDWTQLSMSIPMTASDFASSSSSPRQEKLTLSPLRVSCNVDPIQMGLGMTSSCGEPM
QKTASWVPVCWEHSLGGPLGEVLNSTAGVLQKTTFVSLSNSSSGSSPRGDSKKVHDGIGM
CDEVIGLTVASSVCIPSMEVSCLIKNKH
>SlGRF3
MGHHQDVHCSDGGANKMLCSTDEASLLPPPPSAPVVRSLQPFDVATNSQGGMTTTLGYPF
TWAQWKELERQAMIYKYMVSAMSVPPDLLLSISSEASHTTSATGSVQGRYTTNIRDLEPG
RCKRTDGKKWRCSRDVAPHQKYCERHMHRGRPRSRKHVEVHAGVSNASDNKKTRLQAESI
PTTTASQINNRSTKQPLRSTFQQIQNPLSFHDDKIGGNGIISDSSFNELHRSSGWMMEGE
LVAKADSGHQWQHLMDSNAGYSAHGYREEALNFLVSRDMERTEHTGEFNFMTNPEFVKDT
SRDLINGWSNDNVYNNSNNENLEASLWPSLGDISSSSLALSIAMAAGDVLDEDMGLDSRF
MNTNQHKFWENSFPFASGGPLAEVLHPSSSFSLGDNPTSSYTSNGDSISPAATTVSSPSG
VLQKTMFSHSDGSVCNSPILAAPSNNITPETVQFQWLR
>SlGRF4
MDFGGLDSGGGGVICSDNTTMFVASAETKQKWYGSGGFNKHERSSVTEDEWNKESKLAKT
SDDFSSTKATMMFHQLPISHDNQQMLSFSAPNSQNHVTMPYYNQHPSTAFARNTSGYGSG
ALNAGNMHGLIAGIKGPFTPSQWMELEHQALIYKYITANIPIPPYLLNPIRKALESAGFS
TFAGLRPNALGWGAFHLGFSNSNDPEPGRCRRTDGKKWRCSRDAVADQKYCERHMNRGRH
RSRKPVEGQTGNSASGNNTGVTTTSAKLTNMPSAASAALASGGGAAASNSLNLSHHNQLS
NLQPAGTNLSTTSPYLERSYTAKENFGERYSDTKGSSVVSASVKEPQYSIQKAQNLYGLT
SRAEFGLVCADSLINPLNKNSSLVNCRGYVNSDVSDQESKSQHHPLRQFMDEWPKNQSDQ
SNVSWPDIDLQSDPTQLSISIPLVTSDFMSSTSSPANDKLTASPRRSREHEATQMGLGIG
TIISEHNQRQGSWIPISWESSLGGPLGEVLHSTNSSSGDCKNKSALNLLTEGWDRSPRMG
SSPTGVLQKSSFGSLSNSSAGSSPRAEHSKTTNEGSSLCNGLLGTTLMNPTLPAM
>SlGRF5
MMSSTGRSRFPFTANQWQELEHQALIYKYMVSGMPVPADLLYTIRRSLDSSLSSKLLIHQ
PHHIGWNCFQMGFGKKIDPEPGRCRRTDGKKWRCSKEAYPDSKYCERHMHRGRNRSRKPV
EIMTNNNTSSSTTTRPIIPPTAIPISSINKNTNTCSPTSFSYLTSSSSSTHEPHHNYPFH
YRPPQDHTPKFLFESPTTYSRSGMKEEVGEHVFFSSEASGTMRSTCGSNSIESDTWQLSP
LTMSSSPMKQRTTYSPSQSTAHSYLQLQSLNESSRQNYYYHNDVEKEDHQPKKVMHHFFD
EWPPKDNKHSWLDSDDKFSGLSRTQLSISIPNPSQDLFITTNEK
>SlGRF6
MSGTSTTSVVGVGLVGGGGEVGYNDYGFRPPFTAVQWQELEHQAMIYKYLVAGLPVPPDL
VVPIRRSFDAISARFFSHPSLGYCSYYGKKFDPEPGRCRRTDGKKWRCSKDAHPDSKYCE
RHMHRGRNRSRKPVESQTTSQSLSTSKSHTATGSSNRSGSFQSNSSGSFQNMPLYSVANS
DGISYGSTTTKLQMEPASYGITNKEYRYGMAPDVDDHNFMPVASTSVRGLGGTGSNTDNM
WRLMPSQDHSKANLKNDSQLLGSLPNPFEPVIESKQQPQHCFFSSDIDSPSTVKQEPQHP
MRSFFDEWPTSKESWSNLDEGSGKNNFSTTQLSISIPNISSGFSSRSASSPKCADA
>SlGRF7
MENSKNCYTICSTDEANLLPLPPSTAVVRSFDVATNSQGMATALGYPFTWAQWKELDRQA
MIYKYMVSAMSVPPDLLLSIFSGASHTTSATGSVQGQRYTTNIRDLEPGRCKRTDGKNWR
CSRDVAPHKKSCEHHMHRGLSILKDGNLIQVYIYF
>SlGRF8
MSGTSTSVVGGGGGGEGGMGYGYGYRPPFTAVQWQELEHQAMIYKYLVAGLPVPPDLVVP
IRRSFEAISARFFHHPSLGYCSYYGKKFDPEPGRCRRTDGKKWRCSKDAYPDSKYCERHM
HRGRNRSRKPVESQSTPQSLSTSMSQITAGSSNTRGSFQNSSSGSFQNMPLYSVANSGTL
NYGSTGTKLQMEPVSYGIDNKDYRYLHGITPDADEHNLSSEASATVRSLGMRTNTDSTWV
LPSQISSSPMARSKNDSQLLGSSTEMHLPNLLEPMIDATISKRRHQHCFFGSDIDSPGTV
KEEQHSMRPFFNEWPTAKESWSNLDDEGSNKNNFSTTQLSMSIPIAPSNFSSRSACSPND
T
>SlGRF9
MELKISPPKSIATKKVCYNVSDGGEKCSIELGFKNLELSYSNFSTNGYGFTFLQRQELEQ
QFIIYKYIEAGLPVPTHLIIPIYKSFTCSLKGLHDVMGYGHVCWEHKSRMEPEPGRCKRT
DGKKWRCSKGVVQNQKYCEKHMHRGRQRSRKCMELTNSTDICCSDSSKILSQSCQILQKC
ATGKVSDMQPLIFLKSLNNIDHNSEPDTTTLSIGLPMN
>SlGRF10
MEKGENTELLDLKMKTSEVSYPNKRTMFMAPSSHPYFLKETADDGGSGGSGPEKYVGSDV
VSSGASNTCARKVPFTASQLQEFQRQFIICKYIMASMPVPPHLLLPLPSPPQSNMDLKFS
SGSDPEPWRCKRTDGKKWRCSRDVAPDQKYCERHAHKSKPRSRKPVEIHTNPSPKSNNRH
SFQFPTVQPSNDQTRCIEWLGRGDTCGTIPVDDNCNKQLMQSIGFNTRNSPAFQVQHEPK
LYPMNFNQYMCNSSSDQALASQLKNEHCNNSIIASLQGRGTTSNAWPKDGISSNGSFTSL
TLSMSGWNGGMDDDNKHAQAGIRMLDSERSGDEVLRSQWLNPVSWMSSTAPGGPLGEALC
LGNASSLRSPHGYSNSSATSSCSFDSCENGSHGLDFIG
>SlGRF11
MDFKLKQWRNESSSSEEKSTKLPNLVLDLDSFSPSCYSHSDSDSNSSALPLFVSEPINKL
SAFADSSLTPTKLPSMGNGYFSLAQWQELELQALIYKHMLAGAPVPHELLYLIKKSLSNS
SPYYNMSQQYHHYQQAMLHSGYWGRTNMDPEPGRCRRTDGKKWRCSRDVVSGHKYCERHV
HRGRNRSRKPVEIPTTTTPRGCNAATSSRGGSEVRKVNPAMTSHGGVTPQFALSGHANSV
DLLHLNQRPSKSIIEKKVPMEAQNDSKPSGQILRHFFDDWPRQQLEENENATSMASATSL
SISMPGNSSSDVSLKLSTGDRHNSGTGVHNVERSMWGSTQVAPMGGPLAEALRSSMSSSS
PTSVLHHLPRGSTSEASYVTT
>SlGRF12
MDFNMKQWSNQHESENQESPTKLPRLLLDFHSVSSDSASAAALPLFVSEPTTSTTTCTKL
MSDSATTVTTKFPRIGSGGGYFSLAQWQELELHSLIFRHFVAGAPVPSELLHLVKKSIIA
SPPPPPSYYFAHPYQQYPHYQQALMQSGYWGRAAMDPEPGRCRRTDGKKWRCSRDVVAGQ
KYCERHVHRGRSRSRKPVEIPTPANNGSKNNNTVSHHQAFGKMTGHAHAGGGAPQFSLSG
HSPSTNAPFHLNQRPIKGPPQEVLQKDVSIGDGKSSSGQILRHFFDDWPRQQLQEGDNAA
TSLSISMPGVGGNPSSDFSLKLSTGNYYDSGTQVSNVERSTWGTSHHHVASMGGPLAEAL
RSSTTNSSPTSVLHQLARGSASEASYIST
>SlGRF13
MAAENGYRPPFTAVQWQELEHQAMIYKYLVAGIPVPADLVVPIRRSFEPISARFFHHPSL
GYCSYYGKKFDPEPGRCRRTDGKKWRCAKDAYPDSKYCERHMHRGRNRSRKHVESQSTAQ
SLLTSMSHNTTGSTTGSSKTSGNFQRNSSESFQNTPLYSAANSEGPSYGSATTKMQMEPP
TYAIDSKGYFHGMTADADEQNFSLEASEGTRSLGMGSNTDSMWCLMPPQLPSSPMVKPKN
DSQLLDSSRQIRMPNPFEPMNDTTISGQHQHCFFSSDIGSPGTVKQEQRSMRPFFDEWPT
TKESWSNLDDEGSNKNNFSTTQLSISIPMAPPDFSSRSSCSPNDA
>LjGRF1
MNGRNRFPFTPSQWQELEHQALIYKYMASGNSIPPDLLFTIRRSYLDSPLPSRLMPNQSQ
HFGWNYLQMGLGRKIDPEPGRCRRTDGKKWRCSKDAYPDSKYCERHMHRGKNRSRKPVEV
LKTSTTTNATPVAFSSITRNSPALTPTNNSLSPLSSSCVSSETNHHQSQHSGFYGSHLQH
SFLYDHPSSRPSGIGFSFEDNNSSASLFQDTGSYSQTNDNCRYVYGQKEEVDEHAFFTEP
SGVMKSFSASSMDDPWQLTPLTMSSSSSSSTSKQRSCSGLSSDYSYLQLQSLSEHSKQQQ
QDQGCYLLGGEIMKMGKEEPQRTVHRFFDELPHKSREGSWLDLDDKSSTTQLSISIPTFN
SRTHHDGT
>LjGRF2
MGEEPFSNNKMTMMLLHQHQNHHHRPFSSPFDSVHGGCGPTFSSSCVLSPAPIEGAVIRP
PLQQPFETPTFKSPGCGGMATLGFPFTSSQWRELQRQAMIYKYMMASVPVPSDLLISTTS
LMPTTLDGGFNLRLSNGTDPEPGRCRRTDGKKWRCSRDVAPNHKYCERHMHRGRPRSRKP
VEVHTNNTMNNNSSLPIKRARHDCNPFSSAGDVTVAVSNRKNGSQSHFLANSQPYIEKSS
FSLDNFGLKAANFGSLASVSSNREPRGLEWMLNGDPISLGASDSGWHSLMHDKKVGGSCN
NTEPQYLNSFALYSSGLDHHDRSLPPFLNPLVVPMEHLQSEKPRGFIDAWSNTETREINA
NKNSTSSIGKLTLSSLDLSMGGAVHDEMGTIGMGLGLMEHDGNTREDTKISLSNWLNPSP
WVASSTPGGPLAEVLRPSTITSDAATSGPSSPAVTHVESSRTMVSSPSGVLQKALASFSD
SSSNSSPTIASSRASSEITLLKFN
>LjGRF3
MDFHLKQWRNQHESEEQQHSSKMPKLLPEPPSTASALPLFVPEPNSKVSNLSDSSTFPST
TTTNRFPRMASYFSLSQWQELELQALIFRYMLAGTSVPPELLQPIKKSLLHSPSFFLHHP
LQHYQPTLLQSGYWGRAAMDPEPGRCRRTDGKKWRCSRDVVAGQKYCERHMHRGKNRSRK
PVELPTPTSAGGGAGVGGGSFCASSSTSSPPLVTASMKSPFDLLHLNERSSGTKKEDKSL
FESQDHVSGDGRSGGHMLRHFFDDWPRSLQDSDNNNAENNTGRVNSSTCLSISMPGNTSS
SDVSLKLSTGYGGSEDPGTRSENMGMEAEQVQLNWAGGWASSGNHSMGGPLAEALRSSTS
TSSPTSVLHQLHRGSGSETSFIS
>LjGRF4
MPVSLSSIQPSFLKPQSQMMSVPPPPVMWPPPFTVSQWQELEHQALIFKYLKAGLSVPPD
LLVPIRKSLQLMSHPHSSLGYYGKKIDPEPGRCRRTDGKKWRCAKDAHPDSKYCDRHMIR
RRYRSRKPVESQPQPSSSSSSSQLAASTAGSGSTAKTASAAVTTFQNNLPLHTNGAREGF
SFTLGNSTSQLHMDTSKKPYRFELTNEAEEHSLLQKDLGSVKYQGYDFTSDGMWSHMHQI
PSNTISESRSGSAIVGNCFQQRTTRDAELLNLDTARSKELAFSGQVCSAGRLKQEYQSPQ
SLFSDWHWKKDLGSSATAYRPNKDFNCNPDINADSSGSL
>LjGRF5
MMSTASARNRSPFTPTQWQELEQQALVFKYMVTGTPIPPDLIFSIKRSLDSSVSSRLFPH
HPIGWGCFEMGFGRKVDPEPGRCRRTDGKKWRCSKEAYADSKYCERHMHRGRNRSRKPVE
VSSTPLTTTTATNTPSYTNRNLSLSNNNNMTSPSSFPFSPLPSSIESQNFSQSYQNPSLN
PFFYSQSASSRTPDSDFSTQDATTHQLFMDSASYSQDEKDFRNVHGMREGVDERAFFPEA
SGSAASARSYPDSYQQLSMGSYKSYSNSQFQNINDNPRQEEQHLFVLGTDFKSTRQSKEI
KENETTTQKPLHHFFEDWPPKNTDSWLDLSSNSRIPTDE
>LjGRF6
MNSSGGSSSGTMMMGFSNSSSYNRSPFTVSQWQELEHQALIFKYMVAGLPVPPDLVLPIQ
KSFDSISHTFFQHPSLSYCSFYGKKVDPEPGRCRRTDGKKWRCSKEAYPDSKYCERHMHR
GRNRSRKPVESQTMTQSPSAVTSLTVTGGNSRTGIFQNLPTDAFRNLQGTGSGTDRADYH
LDSIPYGIPSKEYRYLQGLKSDGGERSLFSEASGSSKVLQMESQLENAWPLMSTRVASFS
TSKSSNNSMLQSYYPQHSFLSSEYPSGEAVKEEGQPLRPFFNEWPKSRESWSGLEDERSN
QTAFSTTQLSMSIPMSSSDFSATSSQSPHDN
>LjGRF7
MMNGSRNRFPFTSSQWQELEHQALIYKYMASGISIPPDLLFTIKMDSPLTSRLLPHQSQH
FGWNYLPMGLGRKIDPEPGRCRRTDGKKWRCSKEAYPDSKYCERHMHRGKNRSRKPVEVL
KTTPTTAIDAGDASAAPTTMLSITKNSPALTPTTTHDPYHHHHHPQNSSYGSSSSHLQHP
FLYHHSPPSRPSGVGLSFQDNNSAPMFLDTGSCSHNNNTDCRYVYGLKEEVDEHAFFTEP
SGTMRSFSASSIDDPWQLTPLTISSSSSSKQRNCSGLSNSNDTNNNNEYSYLQLQSLSDN
SKQTHQDHGFYSDNKPENFMKLGKEEPQKTVHRFFDEWPPKSRGSWLDLDDKSSTTQLSI
SIPTSSHDFKTFSSSTPRDG
>LjGRF8
MDLGVVGLDGLVGSETGFVSLASDPEAKHKWYGSGFLKQERSATTEDDDLRSSKLAKTNN
DDKAMQQFQLQQQNKNSSSSSLRSNATLFSDGHHQQHMLSFSSPKLETYSLDKNNPNATL
SYSYHPLSSYSRNTGYSSGSMHGAFAGTRGPFTPSQWMELEHQALIYKYITANVPVPSHL
LIPIKKALESAGFCNFSTGILRPNALAWGGFHLGFSNNTDPEPGRCRRTDGKKWRCSRDA
VVDQKYCERHMNRGRHRSRKPVEGQSGHAVTATTTTTTNANAATPNGLKLNASSIVVPGN
SACNNLTFANQEHKNMQNPLSADNTSASNTINRMFMNCKENDKASERMQDGPVLPMLPPT
LELKPKENNNPFMIQKPDFPYEEPSRNSEFGFVTSDSLLNPSQKSSPTTTTLLSSRTSAD
SSQQNTGSQHPLRHFIDDCPKSQSDHHHHQQHHHRSGVSWTELDHMQSDRTQLSISTPIT
SSDHFLSFNSSPSNEKLTLSPLRLSRELDPIQMGLGVGSAAINESNNTTTTRQATNWIPI
TWESSMGGPLGEVLHLSTNNNVSDHCDKNSSDLNLMTDGWDNSPPIGSSPTGVLQKTAFG
SLSNSSAGSSPRAENNKTQEGASLCNDLLG
