# Supplementary material for: Genome-wide identification and expression analysis of the growth regulating factor (GRF) family in Jatropha curcas
Source: PLoS One. 2021 Jul 15;16(7):e0254711. doi: 10.1371/journal.pone.0254711 (PMC8282010; doi:10.1371/journal.pone.0254711)
Supplement: S3 File — (XLSX) [file pone.0254711.s007.xlsx]

## Sheet: Sheet1
S3 File Cis-acting element analysis of JcGRF genes.
Classification	Element	Organism	Function	Gene name
				JcGRF01	JcGRF02	JcGRF03	JcGRF04	JcGRF05	JcGRF06	JcGRF07	JcGRF08	JcGRF09	JcGRF10
Plant growth and development	CAT-box	Arabidopsis thaliana	cis-acting regulatory element related to meristem expression				3	1	1	1	1
	CCGTCC-box	Petroselinum hortense	cis-acting regulatory element related to meristem specific activation							2	2		1
	HD-ZIp-1_motif	Arabidopsis thaliana	involved in differentiation of the palisade mesophyll cells										1
	O2-site	Zea mays	cis-acting regulatory element involved in zein metabolism regulation	1									2
	circadian	Lycopersicon esculentum	cis-acting regulatory element involved in circadian control				1
Phytohormone responsive	ABRE	Arabidopsis thaliana, Oryza sativa	cis-acting element involved in the abscisic acid responsiveness	2	1	1	2	1	2	2	1	1
	CGTCA-motif	Hordeum vulgare	cis-acting regulatory element involved in the MeJA-responsiveness	2		1	3			2	2
	TGACG-motif	Hordeum vulgare	cis-acting regulatory element involved in the MeJA-responsiveness	1		1	3			2
	GARE-motif	Brassica oleracea	gibberellin-responsive element			1	1			1	1	1
	P-box	Oryza sativa	gibberellin-responsive element		1	2				1	1		1
	TCA-element	Brassica oleracea, Nicotiana tabacum	cis-acting element involved in salicylic acid responsiveness		1		1			1	1
	TGA-element	Brassica oleracea	auxin-responsive element	1	1					1	1	1
	AuxRR-core	Nicotiana tabacum	cis-acting regulatory element involved in auxin responsiveness							1	1
	LTR	Hordeum vulgare	cis-acting element involved in low-temperature responsiveness			1						1
	C-repeat/DRE	Arabidopsis thaliana	regulatory element involved in cold- and dehydration-responsiveness	1			2						1
	TC-rich repeats	Nicotiana tabacum	cis-acting element involved in defense and stress responsiveness		1	1		1	1	1	1
	WUN-motif	Nicotiana glutinosa	wound-responsive element		1	1	1			1	1	1	1
	ARE	Zea mays	cis-acting regulatory element essential for the anaerobic induction	2	2	2		4	5	3	2	2	4
	GC-motif	Zea mays	enhancer-like element involved in anoxic specific inducibility		1
	MBS	Arabidopsis thaliana	MYB binding site involved in drought-inducibility	1			2			1	1	2
