# Supplementary material for: Genome-wide identification and expression analysis of the growth regulating factor (GRF) family in Jatropha curcas
Source: PLoS One. 2021 Jul 15;16(7):e0254711. doi: 10.1371/journal.pone.0254711 (PMC8282010; doi:10.1371/journal.pone.0254711)
Supplement: S4 File — (XLSX) [file pone.0254711.s008.xlsx]

## Sheet: Sheet1
S4 File. Signal strength values for the expression of 10 JcGRF genes in tested tissues (root, stem cortex, leaf, and seed) based on RNA-seq.
** "0.00" The expresion is not available
*TPM (number of transcripts per million tags).
Physic nut	Expression level in different tissues (TPM)*
Gene name	Roots	Stem cortex	Leaves	14 d-seed	19 d-seed	25 d-seed	29 d-seed	35 d-seed	41 d-seed	45 d-seed
JcGRF01	2.96	2.72	0.74	2.87	5.61	3.67	176.47	76.76	45.53	4.12	9.87	2.49	3.18	4.59	0
JcGRF02	2.73	1.56	1.25	39.1	19.14	15.84	71.64	24.94	14.27	3.79	15.84	71.64	24.94	14.27	3.79
JcGRF03	0	0	0	0.52	8.91	15.15	0	0	0	0	0.46	5.26	1.59	0.85	1.32
JcGRF04	4.57	4.54	1.51	13.55	7.26	4.59	121.7	97.81	53.34	14.34	3.9	17.7	8.31	3.4	0.49
JcGRF05	4.495	2.69	0.77	0.52	0.66	0.46	5.26	1.59	0.85	1.32	2.53	1.66	0.35	3.74	12.36
JcGRF06	7.52	3.54	1.25	31.54	6.27	3.9	17.7	8.31	3.4	0.49	25.25	18.26	26.53	110.43	147.54
JcGRF07	0.61	0.19	0.06	25.55	30.36	25.25	18.26	26.53	110.43	147.54	0	20.47	14.86	6.63	0
JcGRF08	0	0	0	0	0	0	20.47	14.86	6.63	0	3.67	176.47	76.76	45.53	4.12
JcGRF09	0.74	0.72	0.95	32.32	19.8	9.87	2.49	3.18	4.59	0	15.15	0	0	0	0
JcGRF10	2.16	0.45	1.19	18.77	5.61	2.53	1.66	0.35	3.74	12.36	4.59	121.7	97.81	53.34	14.34
